# Supplementary material for: Quantification of Caffeine and Chlorogenic Acid in Green and Roasted Coffee Samples Using HPLC-DAD and Evaluation of the Effect of Degree of Roasting on Their Levels
Source: Molecules. 2021 Dec 11;26(24):7502. doi: 10.3390/molecules26247502 (PMC8705492; doi:10.3390/molecules26247502)
Supplement: Supplementary file 1 [file molecules-26-07502-s001.zip]

Archive with 1 entries (1 files):
- molecules-1463274-SM update.pdf
